# Supplementary material for: Methodologies for the Emulation of Biomarker-Guided Trials Using Observational Data: A Systematic Review
Source: J Pers Med. 2025 May 10;15(5):195. doi: 10.3390/jpm15050195 (PMC12112824; doi:10.3390/jpm15050195)
Supplement: Supplementary file 1 [file jpm-15-00195-s001.zip]

Archive with 3 entries (3 files):
- File S1 090525.pdf
- Supplementary Table S1 090525.pdf
- Supplementary Table S2 090525.pdf
